# Supplementary material for: The effect of climate change on laying dates, clutch size and productivity of Eurasian Coots Fulica atra
Source: Int J Biometeorol. 2020 Sep 17;64(11):1857–63. doi: 10.1007/s00484-020-01972-3 (PMC7578157; doi:10.1007/s00484-020-01972-3)
Supplement: Supplementary file 1 — (XLSX 10 kb) [file 484_2020_1972_MOESM1_ESM.xlsx]

## Sheet: data
				https://en.tutiempo.net/climate/ws-124350.html
	March			April			May			June			July
	temp.	prec.	hum.	temp.	prec.	hum.	temp.	prec	hum.	temp.	prec	hum.	temp.	prec	hum.
1972	3.6	27	74.4	7.3	72	78.8	12.5826	80	79.4	16.2613	117	78.9	19.531	111	78.2
1973	4.2	27.7	80.4	6	32	75	12.7	42.7	73.8	16	60.7	71.7	17.9	79	76.5
1974	4.8	12.2	74.5	7.8	19.6	63.8	11.4	78.5	77.1	14.6	50	74.5	15.8	91.4	80.5
1975	4.2	25.4	79.6	7	34.3	74	14.2	13.2	68.9	16.4	82	70.8	19.2	138.2	72.9
1976	-0.5	11.5	84.4	7.5	5.1	71	12.8	44.5	66.3	16.1	15	62.9	18.9	80.8	68.9
1977	5.7	39.9	82.7	5.9	41.7	78.1	12.2	25.6	74.8	17.5	30.5	71.3	16.4	55.6	76.7
1978	4.1	28.7	81	6.5	20.6	74.7	12.4	37.8	71.6	15.6	30.2	67.8	15.9	44.5	73.5
1979	2.8	34	83.7	6.9	49.3	75.3	14.5	9.9	67.5	19.2	38.4	70.5	15.2	78	75.2
1980	0.9	9.4	79.8	6.6	59.7	75.1	10.1	13.2	67.3	15.4	56.1	80.5	16.3	260.9	83.1
1981	5.7	63.5	78.8	7	24.1	67.1	14.5	36.1	71.8	17.3	42.7	77.1	17.5	99.8	77.6
1982	4.8	2.6	74.8	6.8	10.2	70.5	13.9	5.1	72.8	16.8	27.2	71.4	19.6	34.3	72.2
1983	4.4	14.2	81.3	9.8	19.1	73.3	15	30	74.8	17	17.3	64.9	20.4	15.8	60.1
1984	1.5	0	74.7	8.5	3.1	72.1	12.9	46	80.9	15	19.8	74.3	15.9	32	76.7
1985	2.7	1.5	85.8	8.3	16.3	74.4	14.9	35	75.9	14.3	40.1	79	17.9	56.1	73.9
1986	2.5	6.9	78.1	8.7	26.9	75.2	15.4	35	66.5	16.3	44.5	71.4	18	42.2	69.4
1987	-1.7	91.7	76.2	7.7	32.5	75.2	11.6	40.7	74.8	15.5	48.3	79.3	17.8	45.5	75.3
1988	2	114.6	80.5	7.9	19.6	62.4	14.7	22.6	66.8	16.3	111.2	79.8	18.8	66.8	72.6
1989	6.5	10.7	68.5	9.2	38.9	71.8	14	27.2	67.2	15.5	55.1	77	18.5	38.6	67.2
1990	7.1	14.5	71.9	8.3	24.7	70.9	14.3	13.7	62.4	16.7	60.7	74	17.2	29.2	68.2
1991	5.4	29	79.1	8.3	21.4	76.2	10	72.4	77.6	14.9	64.3	75.9	18.8	15	74.7
1992	3.8	80.8	80.8	8.3	14.7	71.8	14.1	19.6	65.7	18.9	19.6	61.8	20.5	55.6	61.8
1993	1.4	18.1	82.1	9.8	10.7	70.8	16.6	33.5	65	15.6	87.1	74.5	16.6	79.2	75.8
1994	4.8	77.5	81.6	9.2	52.6	75.3	12.8	59.9	73.5	16.3	25.6	69.5	22.5	38.3	56.6
1995	2.9	29	81.7	8.2	25.7	78.3	13.2	30.2	73.7	16.1	115.6	82.6	20.9	52.6	71.6
1996	-0.8	7.4	82.5	8.5	21.6	71.3	13.9	63.3	79.3	16.8	53.9	75.5	16.2	103.7	82.6
1997	3.5	14.2	78.7	5.5	30.2	72.6	13.6	80.2	74.7	16.3	37.3	73.7	17.8	153.4	83.7
1998	3	32.8	80.5	10.6	38.1	62.4	14.7	66.2	66.8	17.6	29.2	79.8	17.9	66.3	72.6
1999	5.5	40.7	76.2	9.7	82.6	75.5	13.7	28.7	65.9	16.6	89.1	80.4	20.6	50.3	67.1
2000	4.3	67	82.4	12.6	19.3	65.3	15.6	80	65.8	17.7	38.6	67.2	16.4	160	80.2
2001	2.6	49	84.2	8.1	65	79.5	14.4	61.5	70.4	14.7	78.3	80.2	19.7	147.3	77.7
2002	5	31.23	81.4	8.8	23.61	79.7	17.4	34.54	77.6	16.7	56.11	79.9	20.3	121.4	77
2003	3	12.96	79.3	8.1	14.73	73	15.8	42.68	75.8	18.9	19.81	60.1	19.9	59.4	72.5
2004	4.2	41.4	75.4	9.6	29.96	61	12.4	51.3	70.9	16.1	38.59	67.7	18.1	47.5	68
2005	1.1	12.21	76.6	9.3	20.06	62.2	13.6	92.45	71.7	16	37.33	69.2	19.8	83.6	64.7
2006	0.2	11.93	80.2	9.2	44.17	70.4	13.7	59.93	65.2	18	27.68	65.5	23.3	19.6	50.5
2007	6.3	56.9	78.3	10.4	9.41	59.4	15.3	44.17	69.7	19.1	59.69	70.5	18.8	143.2	72.6
2008	4	58.16	82.4	8.7	31.49	76.7	13.9	21.6	69.1	18.5	11.69	56.7	20	33	60.4
2009	3.4	29.19	83.7	12	0	55.8	13.6	54.89	66.7	15.2	91.42	81.7	19.4	119.4	74.2
2010	3.9	25.14	77.1	9.2	36.56	68.6	12.2	148.33	84.8	17.2	35.32	71.7	21.5	75.4	67.3
2011	3.9	14.49	69.9	11.4	17.77	60.5	14.7	24.13	60.1	18.5	88.63	64.2	17.8	82.3	75.4
2012	5.7	7.62	77.5	9.8	13.97	64.1	15.8	12.69	61.3	16.5	118.62	77.1	20.1	38.4	71.3
2013	-2.3	39.12	80.1	8.1	35.56	76.1	14.5	83.56	76.7	17.5	103.37	77	19.9	38.1	68.1
2014	7.2	41.41	71.9	10.5	27.69	71.7	13.3	96.01	76.2	16.3	23.87	72.3	21.3	102.9	67.8
2015	5.4	19.06	69.6	8.5	20.57	63.8	13.6	20.58	63.4	16.7	25.15	64.3	20.1	34.3	60.6
2016	4.2	39.13	85.3	9.1	43.45	70.8	15.6	32.26	67.2	18.9	59.7	66.8	19.5	79.3	70.5
2017	6.6	25.91	77.3	7.5	50.29	78.1	14	18.8	74.2	17.9	82.3	70.9	18.5	115.8	74.9
2018	1	16.51	76.5	13.8	31.74	66.9	17.4	51.31	65	18.7	33.52	67.5	20.6	45.2	68.8
2019	6.2	29	76.7	10.4	20.6	58.7	13.3	42.4	74.1	22.7	24.1	59.3	19.4	28.5	62.5

## Sheet: explanations
Meteorological data for the city of Kalisz (Poland) collected from the webpage https://en.tutiempo.net/climate/ws-124350.html
Temp. - mean monthly temperature (Celsius degrees)
Prec. - total monthly precipitation (mm)
Hum – mean monthly humidity (%)
All these monthly data were calculated as an averages/sums of daily data in the given month
